# Supplementary material for: Clathrate Hydrates of Organic Solvents as Auxiliary Intermediates in Pharmaceutical Research and Development: Improving Dissolution Behaviour of a New Anti-Tuberculosis Drug, Perchlozon
Source: Pharmaceutics. 2022 Feb 24;14(3):495. doi: 10.3390/pharmaceutics14030495 (PMC8954777; doi:10.3390/pharmaceutics14030495)
Supplement: Supplementary file 1 [file pharmaceutics-14-00495-s001.zip]

Archive with 1 entries (1 files):
- pharmaceutics-1554211-supplementary.pdf
